# Supplementary material for: Establishment of a locally adaptive allele in multidimensional continuous space
Source: G3 (Bethesda). 2024 Nov 15;15(1):jkae266. doi: 10.1093/g3journal/jkae266 (PMC11708235; doi:10.1093/g3journal/jkae266)
Supplement: jkae266_Supplementary_Data [file jkae266_supplementary_data.zip]

Archive with 1 entries (1 files):
- Supplemental_Material_G3-2024-405482.pdf
